# Supplementary material for: When Females Produce Sperm: Genetics of C. elegans Hermaphrodite Reproductive Choice
Source: G3 (Bethesda). 2013 Oct 1;3(10):1851–9. doi: 10.1534/g3.113.007914 (PMC3789810; doi:10.1534/g3.113.007914)
Supplement: Supporting Information [file supp_g3.113.007914_FileS1.xls]

## Sheet: Bahrami_&_Zhang_raw_data
Bahrami & Zhang raw data
Figure 1B
genotype			pairs
hermaphrodite	male	trial	mating success	total	mating frequency
N2	N2	one	0	5	0
N2	HW	one	1	5	0.2
HW	N2	one	3	5	0.6
HW	HW	one	3	4	0.75
N2	N2	two	0	5	0
N2	HW	two	2	5	0.4
HW	N2	two	1	5	0.2
HW	HW	two	4	5	0.8
N2	N2	three	0	5	0
N2	HW	three	2	4	0.5
HW	N2	three	3	5	0.6
HW	HW	three	3	4	0.75
N2	N2	four	3	5	0.6
N2	HW	four	1	5	0.2
HW	N2	four	1	5	0.2
HW	HW	four	4	4	1
N2	N2	five	3	5	0.6
N2	HW	five	3	5	0.6
HW	N2	five	1	5	0.2
HW	HW	five	5	5	1
N2	N2	six	1	5	0.2
N2	HW	six	1	5	0.2
HW	N2	six	2	3	0.666667
HW	HW	six	4	5	0.8
N2	N2	seven	1	5	0.2
N2	HW	seven	2	5	0.4
HW	N2	seven	1	5	0.2
HW	HW	seven	5	5	1
N2	N2	eight	0	5	0
N2	HW	eight	1	5	0.2
HW	N2	eight	3	5	0.6
HW	HW	eight	5	5	1
Figure 1C
genotype			pairs
hermaphrodite	arena size (cm2)	trial	mating success	total	mating frequency
N2	10	one	2	4	0.5
N2	20	one	0	4	0
N2	64	one	1	4	0.25
HW	10	one	5	5	1
HW	20	one	4	5	0.8
HW	64	one	4	5	0.8
N2	10	two	1	4	0.25
N2	20	two	3	5	0.6
N2	64	two	0	4	0
HW	10	two	2	5	0.4
HW	20	two	4	5	0.8
HW	64	two	3	4	0.75
N2	10	three	1	5	0.2
N2	20	three	1	5	0.2
N2	64	three	0	4	0
HW	10	three	4	5	0.8
HW	20	three	2	4	0.5
HW	64	three	4	5	0.8
Figure 1D
genotype		pairs
hermaphrodite	trial	mating success	total	mating frequency
N2	one	5	10	0.5
HW	one	8	10	0.8
unc-13	one	7	8	0.875
unc-31	one	7	8	0.875
N2	two	5	11	0.454545
HW	two	12	12	1
unc-13	two	6	11	0.545455
unc-31	two	12	12	1
N2	three	3	12	0.25
HW	three	8	12	0.666667
unc-13	three	9	12	0.75
unc-31	three	9	11	0.818182
N2	four	7	11	0.636364
HW	four	11	12	0.916667
unc-13	four	8	11	0.727273
unc-31	four	12	12	1
Figure 1E
genotype		pairs
hermaphrodite	trial	mating success	total	mating frequency
N2	one	3	11	0.272727
HW	one	9	12	0.75
mec-3	one	8	11	0.727273
mec-4	one	11	12	0.916667
N2	two	1	10	0.1
HW	two	11	12	0.916667
mec-3	two	12	12	1
mec-4	two	11	12	0.916667
N2	three	6	12	0.5
HW	three	9	12	0.75
mec-3	three	8	11	0.727273
mec-4	three	10	11	0.909091
Figure 1F
genotype		pairs
hermaphrodite	trial	mating success	total	mating frequency
N2	one	3	9	0.333333
HW	one	8	8	1
osm-6	one	9	9	1
N2	two	3	10	0.3
HW	two	7	9	0.777778
osm-6	two	9	10	0.9
N2	three	6	11	0.545455
HW	three	10	11	0.909091
osm-6	three	10	11	0.909091
Figure 1G
genotype		pairs
hermaphrodite	trial	mating success	total	mating frequency
N2	one	6	12	0.5
HW	one	9	12	0.75
osm-9	one	6	12	0.5
tax-2 (ks10)	one	0	12	0
tax-2 (ks15)	one	0	12	0
tax-4 (ks28)	one	0	9	0
tax-4 (ks11)	one	0	12	0
N2	two	2	12	0.166667
HW	two	11	12	0.916667
osm-9	two	3	11	0.272727
tax-2 (ks10)	two	0	11	0
tax-2 (ks15)	two	1	12	0.0833333
tax-4 (ks28)	two	2	12	0.166667
tax-4 (ks11)	two	0	11	0
N2	three	4	11	0.363636
HW	three	12	12	1
osm-9	three	7	12	0.583333
tax-2 (ks10)	three	1	12	0.0833333
tax-2 (ks15)	three	0	12	0
tax-4 (ks28)	three	0	12	0
tax-4 (ks11)	three	0	12	0
Figure 1H
genotype		pairs
hermaphrodite	trial	mating success	total	mating frequency
N2	one	2	10	0.2
HW	one	7	10	0.7
tax-2 (p694)	one	8	10	0.8
N2	two	1	10	0.1
HW	two	8	10	0.8
tax-2 (p694)	two	6	10	0.6
N2	three	3	9	0.333333
HW	three	7	8	0.875
tax-2 (p694)	three	4	9	0.444444
N2	four	3	10	0.3
HW	four	9	10	0.9
tax-2 (p694)	four	9	10	0.9
N2	five	2	10	0.2
HW	five	7	9	0.777778
tax-2 (p694)	five	7	10	0.7
Figure 2A
genotype			pairs
hermaphrodite	pre-treatment (d)	trial	mating success	total	mating frequency
N2	0	one	1	5	0.2
N2	1	one	3	6	0.5
N2	2	one	6	6	1
N2	3	one	5	6	0.833333
HW	0	one	5	6	0.833333
HW	1	one	5	5	1
HW	2	one	6	6	1
HW	3	one	6	6	1
N2	0	two	3	6	0.5
N2	1	two	6	6	1
N2	2	two	6	6	1
N2	3	two	4	5	0.8
HW	0	two	5	6	0.833333
HW	1	two	5	6	0.833333
HW	2	two	5	6	0.833333
HW	3	two	6	6	1
Figure 2B
genotype
hermaphrodite	pre-treatment (d)	trial	viable progeny	unfertilized oocytes
N2	0	one	153	0
HW	0	one	160	0
N2	1	one	178	4
HW	1	one	88	42
N2	2	one	41	5
HW	2	one	8	75
N2	3	one	14	108
HW	3	one	0	13
N2	0	one	153	0
HW	0	one	137	4
N2	1	one	202	0
HW	1	one	104	36
N2	2	one	30	30
HW	2	one	11	40
N2	3	one	10	98
HW	3	one	24	76
N2	0	one	97	1
HW	0	one	117	0
N2	1	one	113	20
HW	1	one	136	22
N2	2	one	73	175
HW	2	one	27	70
N2	3	one	4	28
HW	3	one	3	11
N2	0	one	115	3
HW	0	one	101	0
N2	1	one	181	8
HW	1	one	100	11
N2	2	one	52	56
HW	2	one	21	2
N2	3	one	12	118
HW	3	one	3	46
N2	0	one	112	0
HW	0	one	93	7
N2	1	one	197	2
HW	1	one	95	19
N2	2	one	35	32
HW	2	one	17	29
N2	3	one	0	26
HW	3	one	0	17
N2	0	two	102	0
HW	0	two	112	0
N2	1	two	150	6
HW	1	two	139	0
N2	2	two	58	42
HW	2	two	40	52
N2	3	two	4	3
HW	3	two	0	8
N2	0	two	146	0
HW	0	two	136	0
N2	1	two	178	79
HW	1	two	134	38
N2	2	two	43	84
HW	2	two	13	64
N2	3	two	0	4
HW	3	two	0	34
N2	0	two	131	0
HW	0	two	137	0
N2	1	two	171	29
HW	1	two	65	71
N2	2	two	61	41
HW	2	two	7	28
N2	3	two	1	5
HW	3	two	3	23
N2	0	two	102	0
HW	0	two	37	0
N2	1	two	167	6
HW	1	two	193	25
N2	2	two	22	70
HW	2	two	37	19
HW	3	two	0	101
N2	1	two	135	47
HW	1	two	121	29
N2	2	two	23	97
HW	2	two	9	85
N2	3	two	3	15
HW	3	two	2	18
Figure 2C
genotype		pairs
hermaphrodite	trial	mating success	total	mating frequency
N2	one	3	10	0.3
HW	one	9	10	0.9
fog-2 (q71)	one	10	10	1
fog-2 (oz40)	one	10	10	1
spe-8 (hc40)	one	10	10	1
spe-8 (hc53)	one	8	10	0.8
spe-27 (hc161)	one	10	10	1
spe-27 (it110)	one	9	10	0.9
spe-27 (it132)	one	8	10	0.8
N2	two	3	10	0.3
HW	two	9	10	0.9
fog-2 (q71)	two	10	10	1
fog-2 (oz40)	two	10	10	1
spe-8 (hc40)	two	9	10	0.9
spe-8 (hc53)	two	9	10	0.9
spe-27 (hc161)	two	7	10	0.7
spe-27 (it110)	two	9	10	0.9
spe-27 (it132)	two	9	10	0.9
N2	three	4	10	0.4
HW	three	9	9	1
fog-2 (q71)	three	10	10	1
fog-2 (oz40)	three	8	9	0.888889
spe-8 (hc40)	three	8	10	0.8
spe-8 (hc53)	three	8	9	0.888889
spe-27 (hc161)	three	8	10	0.8
spe-27 (it110)	three	8	10	0.8
spe-27 (it132)	three	10	10	1
Figure 2D
genotype			pairs
hermaphrodite	male	trial	mating success	total	mating frequency
N2	N2	one	1	10	0.1
N2	HW	one	6	10	0.6
N2	fog-2 (q71)	one	4	10	0.4
HW	N2	one	6	11	0.545455
HW	HW	one	9	11	0.818182
HW	fog-2 (q71)	one	6	11	0.545455
fog-2 (q71)	N2	one	8	11	0.727273
fog-2 (q71)	HW	one	9	11	0.818182
fog-2 (q71)	fog-2 (q71)	one	10	11	0.909091
N2	N2	two	0	10	0
N2	HW	two	2	10	0.2
N2	fog-2 (q71)	two	1	11	0.0909091
HW	N2	two	6	11	0.545455
HW	HW	two	6	9	0.666667
HW	fog-2 (q71)	two	6	11	0.545455
fog-2 (q71)	N2	two	9	10	0.9
fog-2 (q71)	HW	two	10	11	0.909091
fog-2 (q71)	fog-2 (q71)	two	11	11	1
N2	N2	three	2	11	0.181818
N2	HW	three	5	9	0.555556
N2	fog-2 (q71)	three	0	10	0
HW	N2	three	4	11	0.363636
HW	HW	three	10	11	0.909091
HW	fog-2 (q71)	three	3	11	0.272727
fog-2 (q71)	N2	three	10	11	0.909091
fog-2 (q71)	HW	three	11	11	1
fog-2 (q71)	fog-2 (q71)	three	8	11	0.727273
Figure 3A,B and C
lines		phenotypes		genotypes (A=HW, B=N2, -=no data)
				marker	I-19	I-12	I-6	I-1	I+5	I+13	I+14	I+26	II-18	II-14	II-6	II+1	II+4	II+11	II+16	II+22	III-25	III-19	III-12	III-7	III-1	III+4	III+12	III+21	K03H6 @22174	IV -16	IV-7	IV-5	IV+1	K10D11 @1231	IV+8	Y45F10B @5075	Y45F10C @14188	Y45F10D @50315	Y37A1B @83884	IV+12	Y57G11C @114064	Y41E3 @104573	Y73F8A @95164	IV+14	V-17	V-13	V-5	F41F3 @9725	C13D9 @11421
		mating frequency	aggregation	chrm	1	1	1	1	1	1	1	1	2	2	2	2	2	2	2	2	3	3	3	3	3	3	3	3	4	4	4	4	4	4	4	4	4	4	4	4	4	4	4	4	5	5	5	5	5
strain	other name	(proportion, 0 to1)	(0=no, 1=yes)	map position (cM)	-19.18	-12.47	-5.77	-1.04	5.06	13.02	13.98	26.24	-15.9	-13.85	-6.21	0.99	4.05	10.51	15.77	22.44	-25.05	-15.84	-12.06	-7.19	-0.75	4.22	11.16	21.4	-18.49	-16.18	-6.73	-4.52	1.4	6.72	7.51	9.8	10.49	10.86	11.28	12.24	12.39	12.85	13.38	14.55	-17.65	-13.18	-5.08	-4.82	-3.63
N2	N2	0.38	0		B	B	B	B	B	B	B	B	B	B	B	B	B	B	B	B	B	B	B	B	B	B	B	B	B	B	B	B	B	B	B	B	B	B	B	B	B	B	B	B	B	B	B	B	B
CB4856	HW	0.84	1		A	A	A	A	A	A	A	A	A	A	A	A	A	A	A	A	A	A	A	A	A	A	A	A	A	A	A	A	A	A	A	A	A	A	A	A	A	A	A	A	A	A	A	A	A
ZC428	RIL 1	0.727273	0		-	-	-	-	-	-	-	-	-	-	-	-	-	-	-	-	-	-	-	-	-	-	-	-	-	-	-	-	-	-	B	-	-	-	-	B	-	-	-	-	-	-	B	-	-
ZC429	RIL 2	0.666667	0		-	-	-	-	-	-	-	-	-	-	-	-	-	-	-	-	-	-	-	-	-	-	-	-	-	-	-	-	-	-	B	-	-	-	-	B	-	-	-	-	-	-	B	-	-
ZC430	RIL 3	0.909091	0		B	B	A	A	A	A	A	A	B	B	A	A	A	A	A	A	B	B	B	B	B	B	B	B	A	A	A	A	A	A	A	-	-	-	-	A	A	A	A	A	A	A	A	-	-
ZC431	RIL 4	0.766304	0		B	B	B	B	B	B	B	B	A	A	A	A	A	A	-	B	A	A	A	A	B	B	B	A	B	B	B	B	B	B	B	B	B	B	B	B	B	B	B	B	B	B	B	B	A
ZC432	RIL 5	0.272727	0		B	B	B	B	B	B	B	B	B	B	A	A	A	A	A	B	B	B	B	B	B	B	B	B	A	A	A	A	A	A	A	-	-	-	-	A	A	A	A	A	B	B	B	-	-
ZC433	RIL 6	0.916667	0		B	B	B	B	B	B	B	B	B	B	B	B	B	B	B	B	B	B	B	B	A	A	A	A	B	B	A	A	A	A	A	-	-	-	-	A	A	A	A	A	A	A	A	-	-
ZC434	RIL 7	0.333333	0		B	B	B	B	B	B	B	B	A	A	A	A	B	B	B	B	B	B	B	B	B	B	B	B	B	B	B	B	B	B	B	-	-	-	-	B	B	B	B	B	-	A	B	-	-
ZC435	RIL 13	0.40625	0		B	B	B	A	A	A	A	A	B	B	A	A	A	B	B	B	A	A	A	A	A	B	B	B	B	B	B	B	B	B	B	B	B	B	B	A	A	A	A	A	B	B	B	B	B
ZC436	RIL 15	0.6	0		-	-	-	-	-	-	-	-	-	-	-	-	-	-	-	-	-	-	-	-	-	-	-	-	-	-	-	-	-	-	B	-	-	-	-	B	-	-	-	-	-	-	A	-	-
ZC437	RIL 18	0.833333	0		-	-	-	-	-	-	-	-	-	-	-	-	-	-	-	-	-	-	-	-	-	-	-	-	-	-	-	-	-	-	B	-	-	-	-	B	-	-	-	-	-	-	B	-	-
ZC438	RIL 32	0.833333	1		B	B	B	B	B	B	B	B	B	B	B	B	B	B	B	A	A	A	A	A	A	A	B	B	B	B	A	A	A	A	A	-	-	-	-	A	A	A	A	A	B	B	B	-	-
ZC439	RIL 33	0.666667	0		-	-	-	-	-	-	-	-	-	-	-	-	-	-	-	-	-	-	-	-	-	-	-	-	-	-	-	-	-	-	B	-	-	-	-	B	-	-	-	-	-	-	B	-	-
ZC440	RIL 34	0.833333	0		A	B	B	B	B	B	B	B	B	B	A	A	A	B	B	B	A	A	A	A	A	A	B	B	B	B	B	B	B	B	B	-	-	-	-	B	B	B	B	B	A	A	A	-	-
ZC441	RIL 36	0.833333	1		-	-	-	-	-	-	-	-	-	-	-	-	-	-	-	-	-	-	-	-	-	-	-	-	-	-	-	-	-	-	B	-	-	-	-	B	-	-	-	-	-	-	B	-	-
ZC442	RIL 37	0.583333	0		-	-	-	-	-	-	-	-	-	-	-	-	-	-	-	-	-	-	-	-	-	-	-	-	-	-	-	-	-	-	B	-	-	-	-	B	-	-	-	-	-	-	A	-	-
ZC443	RIL 38	0.272727	0		B	B	B	A	A	A	A	A	B	B	B	B	B	B	B	-	A	A	A	A	A	A	A	A	B	B	B	B	B	B	B	-	-	-	-	B	B	B	B	B	B	B	B	-	-
ZC444	RIL 40	0.833333	0		-	-	-	-	-	-	-	-	-	-	-	-	-	-	-	-	-	-	-	-	-	-	-	-	-	-	-	-	-	-	A	-	-	-	-	A	-	-	-	-	-	-	B	-	-
ZC445	RIL 41	1	1		A	B	B	B	B	A	A	A	A	A	A	A	A	A	A	B	A	A	A	A	A	A	A	A	A	A	A	A	A	A	A	-	-	-	-	A	A	A	A	A	A	A	A	-	-
ZC446	RIL 42	0.267857	1		A	A	A	A	A	A	A	A	B	B	B	B	B	B	A	-	A	A	-	-	A	A	A	A	A	A	A	A	A	A	A	B	B	B	B	B	B	B	B	B	B	B	B	B	B
ZC447	RIL 43	0.4375	0		B	B	B	B	B	B	B	B	A	A	A	A	A	A	B	B	B	B	B	B	B	B	A	A	B	B	B	B	A	B	B	B	B	B	B	B	B	B	B	A	B	B	B	B	B
ZC448	RIL 44	0.928571	1		B	B	B	B	A	A	A	A	A	A	A	A	A	A	A	A	A	-	A	A	A	B	B	B	B	B	B	A	A	A	A	-	-	-	-	A	A	A	A	A	A	A	A	-	-
ZC449	RIL 45	0.866071	0		B	B	A	A	A	A	A	B	A	A	A	A	A	A	A	A	B	B	B	B	B	B	B	B	B	B	B	A	A	A	A	-	-	-	-	A	A	A	A	A	A	A	A	-	A
ZC450	RIL 46	0.428571	0		-	-	-	-	-	-	-	-	-	-	-	-	-	-	-	-	-	-	-	-	-	-	-	-	-	-	-	-	-	-	A	-	-	-	-	A	-	-	-	-	-	-	B	-	-
ZC451	RIL 47	0.75	0		-	-	-	-	-	-	-	-	-	-	-	-	-	-	-	-	-	-	-	-	-	-	-	-	-	-	-	-	-	-	B	-	-	-	-	B	-	-	-	-	-	-	A	-	-
ZC452	RIL 48	0.375	0		-	-	-	-	-	-	-	-	-	-	-	-	-	-	-	-	-	-	-	-	-	-	-	-	-	-	-	-	-	-	B	-	-	-	-	B	-	-	-	-	-	-	A	-	-
ZC454	RIL 50	1	0		B	B	B	A	A	A	A	A	A	A	A	A	A	A	A	A	A	A	A	A	A	A	B	B	A	A	A	A	A	A	A	-	-	-	-	A	A	A	A	A	A	A	A	-	-
ZC455	RIL 51	0.428571	1		-	-	-	-	-	-	-	-	-	-	-	-	-	-	-	-	-	-	-	-	-	-	-	-	-	-	-	-	-	-	B	-	-	-	-	B	-	-	-	-	-	-	A	-	-
ZC457	RIL 53	0.652778	0		-	-	-	-	-	-	-	-	-	-	-	-	-	-	-	-	-	-	-	-	-	-	-	-	-	-	-	-	A	A	A	A	A	A	A	A	A	B	B	B	-	B	B	B	A
ZC458	RIL 54	0.5	0		-	-	-	-	-	-	-	-	-	-	-	-	-	-	-	-	-	-	-	-	-	-	-	-	-	-	-	-	A	-	A	A	A	A	A	A	-	-	-	A	-	B	B	B	B
ZC459	RIL 55	0.5	1		-	-	-	-	-	-	-	-	-	-	-	-	-	-	-	-	-	-	-	-	-	-	-	-	-	-	-	-	-	-	B	-	-	-	-	B	-	-	-	-	-	-	B	-	-
ZC460	RIL 56	0.75	0		B	B	B	B	B	B	B	B	A	-	-	A	A	-	-	-	B	B	B	B	B	B	B	B	A	A	A	A	A	A	A	-	-	-	-	A	A	A	A	A	A	A	A	-	-
ZC461	RIL 57	0.5	0		A	A	A	A	A	A	A	A	B	B	B	B	B	B	B	B	A	A	A	A	A	A	A	A	B	-	A	A	A	A	B	-	-	-	-	B	B	B	B	B	B	B	B	-	-
ZC462	RIL 58	0.236111	0		A	B	A	A	A	-	B	B	A	A	A	A	A	A	A	A	B	B	B	B	B	B	A	B	B	-	A	A	A	A	B	B	B	B	B	B	B	B	B	B	B	B	B	B	B
ZC463	RIL 59	0.508929	0		B	B	A	A	A	A	A	A	A	A	A	A	A	A	A	A	A	A	B	B	B	B	B	B	B	B	B	B	B	B	B	-	-	-	-	B	B	B	B	B	B	B	A	-	A
ZC464	RIL 60	0.25	0		B	B	B	B	B	A	A	A	A	A	A	A	A	B	B	B	A	A	B	B	B	B	B	B	B	B	B	B	B	B	B	-	-	-	-	B	B	B	B	B	B	B	B	-	-
ZC465	RIL 61	0.375	1		-	-	-	-	-	-	-	-	-	-	-	-	-	-	-	-	-	-	-	-	-	-	-	-	-	-	-	-	-	-	B	-	-	-	-	B	-	-	-	-	-	-	B	-	-
ZC466	RIL 62	0.798611	1		A	-	B	A	A	-	-	-	A	A	B	B	B	B	A	A	-	-	-	-	A	A	A	A	A	A	A	A	A	A	A	A	A	A	A	B	B	B	B	B	A	A	A	A	B
ZC467	RIL 63	0.714286	1		-	-	-	-	-	-	-	-	-	-	-	-	-	-	-	-	-	-	-	-	-	-	-	-	-	-	-	-	-	B	B	-	-	-	-	B	B	B	B	-	-	-	A	-	A
ZC468	RIL 64	0.375	0		-	-	-	-	-	-	-	-	-	-	-	-	-	-	-	-	-	-	-	-	-	-	-	-	-	-	-	-	-	-	B	-	-	-	-	B	-	-	-	-	-	-	B	-	-
ZC469	RIL 65	0.285714	1		-	-	-	-	-	-	-	-	-	-	-	-	-	-	-	-	-	-	-	-	-	-	-	-	-	-	-	-	-	-	B	-	-	-	-	B	-	-	-	-	-	-	B	-	-
ZC470	RIL 66	0.5	0		-	-	-	-	-	-	-	-	-	-	-	-	-	-	-	-	-	-	-	-	-	-	-	-	-	-	-	-	-	-	A	-	-	-	-	A	-	-	-	-	-	-	A	-	-
ZC471	RIL 67	0.75	1		B	B	B	B	B	A	A	A	A	A	A	A	A	-	-	B	A	A	B	B	B	B	B	B	B	B	B	B	B	A	A	-	-	-	-	A	A	A	A	A	A	A	A	-	-
ZC472	RIL 68	0.625	0		-	-	-	-	-	-	-	-	-	-	-	-	-	-	-	-	-	-	-	-	-	-	-	-	-	-	-	-	-	-	B	-	-	-	-	B	-	-	-	-	-	-	A	-	-
ZC473	RIL 69	0.5	0		-	-	-	-	-	-	-	-	-	-	-	-	-	-	-	-	-	-	-	-	-	-	-	-	-	-	-	-	-	-	A	-	-	-	-	A	-	-	-	-	-	-	A	-	-
ZC474	RIL 70	0.5	0		-	-	-	-	-	-	-	-	-	-	-	-	-	-	-	-	-	-	-	-	-	-	-	-	-	-	-	-	-	-	B	-	-	-	-	B	-	-	-	-	-	-	B	-	-
ZC475	RIL 71	1	0		B	B	B	B	B	B	B	A	B	B	B	A	A	A	A	A	A	A	A	A	A	A	A	A	A	A	A	A	A	A	A	-	-	-	-	A	A	A	A	A	A	A	A	-	-
ZC476	RIL 72	0.375	0		-	-	-	-	-	-	-	-	-	-	-	-	-	-	-	-	-	-	-	-	-	-	-	-	-	-	-	-	-	-	B	-	-	-	-	B	-	-	-	-	-	-	B	-	-
ZC477	RIL 73	0.75	1		B	B	B	B	B	B	B	B	A	A	A	A	A	A	B	B	A	A	A	A	A	A	B	B	B	B	B	B	B	B	B	-	-	-	-	B	B	B	B	B	B	B	B	-	-
ZC478	RIL 74	0.125	0		A	A	B	B	B	B	B	B	B	B	B	B	B	B	B	B	A	A	A	B	B	B	A	A	B	B	A	A	A	A	A	-	-	-	-	A	A	A	A	A	B	B	B	-	-
ZC479	RIL 75	0.625	1		A	B	B	B	B	B	B	B	B	B	A	A	-	B	B	B	B	B	A	B	B	B	-	A	B	B	B	B	B	B	B	-	-	-	-	B	B	B	B	B	A	A	A	-	-
ZC480	RIL 76	1	0		A	B	B	B	B	B	B	B	B	B	B	B	B	B	B	B	B	B	B	A	A	A	A	A	B	B	B	A	A	A	A	-	-	-	-	A	A	A	A	A	-	A	A	-	-
ZC481	RIL 77	0.4375	1		B	B	B	B	B	B	B	B	B	B	B	B	B	A	A	A	A	B	B	B	B	B	B	B	B	B	B	B	B	B	B	-	-	-	-	B	B	B	B	B	B	B	B	-	-
ZC482	RIL 78	0.25	0		B	B	B	B	B	B	B	B	B	B	B	B	B	B	B	B	A	A	B	B	B	B	B	B	A	B	B	B	B	B	B	-	-	-	-	B	B	B	B	B	B	B	B	-	-
ZC483	RIL 79	0.6875	1		A	B	B	B	B	A	A	A	A	B	B	B	B	B	B	B	B	B	B	B	B	B	B	B	A	A	A	A	B	B	B	-	-	-	-	B	B	B	B	B	A	A	A	-	-
ZC484	RIL 80	0.75	0		A	A	B	B	B	B	B	B	B	B	B	A	A	A	B	B	A	A	-	B	B	B	B	B	B	B	A	B	B	B	B	-	-	-	-	B	B	B	B	B	A	A	A	-	-
ZC485	RIL 81	1	1		A	B	B	B	B	B	B	B	B	B	B	A	A	A	A	B	B	B	B	B	B	B	B	B	A	A	A	B	B	B	B	-	-	-	-	B	B	B	B	B	A	A	A	-	-
ZC486	RIL 82	0.941176	1		A	B	B	B	B	B	B	B	B	B	B	-	-	A	A	A	A	A	A	B	B	B	B	B	A	A	A	A	B	B	B	B	B	B	B	B	B	B	B	B	B	B	B	B	A
ZC487	RIL 83	0.875	0		B	B	B	B	B	B	B	B	A	A	A	A	-	B	B	B	A	A	A	A	A	A	A	A	B	B	B	B	B	B	B	-	-	-	-	B	B	B	B	B	A	A	A	-	-
ZC488	RIL 84	0.830357	1		B	B	B	B	B	B	B	B	B	B	B	B	A	A	A	A	B	B	B	B	B	B	B	A	B	B	B	B	B	B	B	A	A	A	A	A	A	A	A	A	A	B	B	B	B
ZC489	RIL 85	0.5	1		-	-	-	-	-	-	-	-	-	-	-	-	-	-	-	-	-	-	-	-	-	-	-	-	-	-	-	-	-	-	B	-	-	-	-	B	-	-	-	-	-	-	B	-	-
ZC490	RIL 86	0.8125	0		B	B	B	A	A	A	A	A	B	B	B	B	B	B	B	B	A	A	A	A	A	A	A	A	B	A	B	B	B	A	A	-	-	-	-	A	A	A	A	A	A	A	A	-	-
ZC491	RIL 87	0.236111	0		B	B	B	B	B	B	B	B	A	A	B	B	B	B	B	B	A	-	-	B	-	-	A	A	B	B	B	B	B	B	B	B	B	B	B	B	B	B	B	B	A	A	A	A	B
ZC492	RIL 88	1	0		B	B	B	B	B	A	A	A	B	B	B	B	B	B	-	B	B	B	B	B	B	B	B	A	A	B	B	B	B	B	B	-	-	-	-	B	B	B	B	B	A	A	A	-	-
ZC493	RIL 89	0.875	0		-	-	-	-	-	-	-	-	-	-	-	-	-	-	-	-	-	-	-	-	-	-	-	-	-	-	-	-	-	-	B	-	-	-	-	B	-	-	-	-	-	-	A	-	-
ZC494	RIL 90	0.208333	0		B	B	B	A	A	A	A	A	A	A	A	A	-	B	B	B	B	A	-	B	B	B	B	A	B	B	B	B	B	A	A	B	B	B	B	B	B	B	B	B	B	B	B	B	B
ZC495	RIL 91	0.5	0		A	B	B	-	A	A	A	A	B	B	B	-	B	B	B	A	A	A	B	B	B	B	B	B	A	A	A	B	B	B	B	-	-	-	-	B	B	B	B	B	A	A	A	-	-
ZC496	RIL 92	0.5	0		B	B	B	B	B	B	B	B	B	B	B	A	A	B	B	B	B	B	B	B	B	B	B	A	A	A	A	A	A	A	A	-	-	-	-	A	A	A	A	A	B	B	B	-	-
ZC497	RIL 93	0.9375	1		B	B	B	B	B	B	B	B	A	A	A	A	A	A	A	A	B	A	A	A	A	A	B	B	B	B	B	B	B	A	A	-	-	-	-	A	A	A	A	A	A	A	A	-	-
ZC498	RIL 94	0.375	0		B	B	B	B	B	B	B	B	B	B	B	B	B	B	A	B	A	A	A	A	A	A	A	A	B	B	B	B	B	B	B	-	-	-	-	B	B	B	B	B	B	B	B	-	-
ZC499	RIL 95	0.875	1		-	-	-	-	-	-	-	-	-	-	-	-	-	-	-	-	-	-	-	-	-	-	-	-	-	-	-	-	-	-	B	-	-	-	-	B	-	-	-	-	-	-	B	-	-
ZC500	RIL 96	0.75	0		-	-	-	-	-	-	-	-	-	-	-	-	-	-	-	-	-	-	-	-	-	-	-	-	-	-	-	-	-	-	A	-	-	-	-	A	-	-	-	-	-	-	A	-	-
ZC501	RIL 97	0.205357	0		B	B	A	B	B	B	A	A	A	A	A	B	B	B	B	A	B	B	B	B	B	B	B	B	B	B	B	B	B	B	B	-	-	-	-	B	B	B	B	B	A	A	B	-	B
ZC502	RIL 98	1	1		A	A	A	A	A	A	A	A	B	B	B	B	B	B	B	B	-	A	-	B	B	B	B	B	B	B	B	B	B	B	B	-	-	-	-	B	B	B	B	B	A	A	A	-	-
ZC503	RIL 99	1	0		-	-	-	-	-	-	-	-	-	-	-	-	-	-	-	-	-	-	-	-	-	-	-	-	-	-	-	-	-	-	A	-	-	-	-	A	-	-	-	-	-	-	A	-	-
ZC504	RIL 100	0.75	1		-	-	-	-	-	-	-	-	-	-	-	-	-	-	-	-	-	-	-	-	-	-	-	-	-	-	-	-	-	-	A	-	-	-	-	A	-	-	-	-	-	-	-	-	-
ZC505	RIL 101	0.75	0		-	-	-	-	-	-	-	-	-	-	-	-	-	-	-	-	-	-	-	-	-	-	-	-	-	-	-	-	-	-	-	-	-	-	-	-	-	-	-	-	-	-	-	-	-
ZC506	RIL 102	1	1		B	B	B	B	B	B	B	B	A	A	A	A	A	A	A	B	B	B	B	B	-	B	B	B	A	A	A	B	B	B	B	-	-	-	-	B	B	B	B	B	A	A	A	-	-
ZC507	RIL 103	0.9	1		-	-	-	-	-	-	-	-	-	-	-	-	-	-	-	-	-	-	-	-	-	-	-	-	-	-	-	-	B	B	B	B	B	B	B	B	B	B	B	A	-	B	B	B	B
ZC508	RIL 104	0.75	1		-	-	-	-	-	-	-	-	-	-	-	-	-	-	-	-	-	-	-	-	-	-	-	-	-	-	-	-	-	-	A	-	-	-	-	A	-	-	-	-	-	-	A	-	-
ZC509	RIL 105	0.875	1		-	-	-	-	-	-	-	-	-	-	-	-	-	-	-	-	-	-	-	-	-	-	-	-	-	-	-	-	-	B	B	-	-	-	-	B	B	B	B	-	-	-	A	-	A
ZC510	RIL 106	0.875	1		-	-	-	-	-	-	-	-	-	-	-	-	-	-	-	-	-	-	-	-	-	-	-	-	-	-	-	-	-	-	B	-	-	-	-	B	-	-	-	-	-	-	A	-	-
ZC511	RIL 107	0.535714	1		A	A	A	A	A	A	A	B	B	A	A	A	A	A	A	B	A	B	B	B	B	B	B	B	B	B	B	B	B	B	B	B	B	B	B	A	A	A	B	B	B	B	B	B	B
ZC512	RIL 108	0.321429	0		B	B	A	A	B	B	A	A	A	A	A	A	A	A	A	-	B	B	B	B	B	B	B	B	B	B	B	B	B	B	B	-	-	-	-	B	B	B	B	A	B	B	B	-	-
ZC513	RIL 109	1	1		B	B	B	B	B	B	B	B	-	-	A	-	-	-	-	B	A	A	A	A	A	A	B	A	B	B	B	B	B	B	B	-	-	-	-	B	B	B	B	B	A	A	A	-	-
ZC514	RIL 110	1	1		A	A	B	B	B	B	B	B	B	A	A	A	A	A	A	A	B	B	A	A	A	A	A	A	A	A	A	A	A	A	A	-	-	-	-	A	A	A	A	A	A	A	A	-	-
ZC515	RIL 111	0.875	1		-	-	-	-	-	-	-	-	-	-	-	-	-	-	-	-	-	-	-	-	-	-	-	-	-	-	-	-	-	-	A	-	-	-	-	A	-	-	-	-	-	-	B	-	-
ZC516	RIL 112	1	1		A	B	B	B	B	A	A	B	-	B	B	B	B	A	A	A	B	B	B	B	B	B	B	B	A	A	A	A	A	A	A	-	-	-	-	A	A	A	A	A	B	B	B	-	-
ZC517	RIL 113	0.884615	0		A	B	A	A	A	A	A	A	A	A	A	A	A	A	A	B	B	B	B	B	B	B	B	B	B	B	B	B	B	B	B	B	B	B	B	B	B	B	B	B	B	B	B	B	B
ZC518	RIL 114	0.5	1		B	B	A	A	A	A	B	B	A	A	A	-	B	-	A	A	A	A	A	A	A	A	A	A	B	B	B	B	B	B	B	-	-	-	-	B	B	B	B	B	B	B	B	-	-
ZC519	RIL 115	0.625	1		-	-	-	-	-	-	-	-	-	-	-	-	-	-	-	-	-	-	-	-	-	-	-	-	-	-	-	-	-	-	A	-	-	-	-	A	-	-	-	-	-	-	A	-	-
ZC520	RIL 116	0.4375	0		-	-	-	-	-	-	-	-	-	-	-	-	-	-	-	-	-	-	-	-	-	-	-	-	-	-	-	-	A	B	B	B	B	B	B	B	B	B	B	B	-	A	A	A	B
ZC521	RIL 117	0.375	1		A	B	B	A	A	A	A	A	B	B	B	B	B	B	B	A	B	B	A	A	A	A	A	A	B	B	B	B	B	B	B	-	-	-	-	B	B	B	B	B	B	B	B	-	-
ZC522	RIL 118	0.857143	1		A	B	B	A	A	-	-	-	A	A	A	A	A	A	A	A	B	B	B	B	B	B	B	B	B	B	B	-	A	A	A	-	-	-	-	A	A	A	A	A	A	A	A	-	-
ZC523	RIL 119	0.575	1		B	A	B	B	B	B	B	B	B	B	B	B	B	B	B	B	A	A	A	A	A	A	A	A	B	B	B	B	B	B	B	-	A	A	A	A	A	B	B	B	A	A	A	A	A
ZC524	RIL 120	0.875	0		B	B	B	A	B	B	B	B	A	A	A	A	A	A	A	B	B	B	B	B	A	A	A	A	A	A	A	A	A	A	A	-	-	-	-	A	A	A	A	A	A	A	A	-	-
ZC525	RIL 121	0.6875	0		A	-	B	B	B	B	B	B	B	B	A	B	B	B	B	B	A	-	A	A	A	A	A	A	B	B	B	B	B	B	A	-	-	-	-	A	B	B	B	B	A	A	A	-	-
ZC526	RIL 122	0.625	0		-	-	-	-	-	-	-	-	-	-	-	-	-	-	-	-	-	-	-	-	-	-	-	-	-	-	-	-	-	-	B	-	-	-	-	B	-	-	-	-	-	-	A	-	-
ZC527	RIL 123	0.625	0		-	-	-	-	-	-	-	-	-	-	-	-	-	-	-	-	-	-	-	-	-	-	-	-	-	-	-	-	-	-	A	-	-	-	-	A	-	-	-	-	-	-	B	-	-
ZC528	RIL 124	0.857143	1		-	-	-	-	-	-	-	-	-	-	-	-	-	-	-	-	-	-	-	-	-	-	-	-	-	-	-	-	A	B	B	A	A	A	A	A	A	B	B	B	-	-	B	B	B
ZC529	RIL 125	0.666667	1		-	-	-	-	-	-	-	-	-	-	-	-	-	-	-	-	-	-	-	-	-	-	-	-	-	-	-	-	-	-	A	-	-	-	-	A	-	-	-	-	-	-	A	-	-
ZC530	RIL 126	0.625	0		A	A	B	-	B	A	A	A	A	A	A	A	A	A	A	A	A	A	A	A	A	A	A	A	A	A	B	B	B	B	B	-	-	-	-	B	B	B	B	B	A	A	A	-	-
ZC531	RIL 127	0.75	1		B	B	B	B	B	B	B	B	B	B	B	B	B	B	B	B	B	B	B	B	B	B	B	B	B	A	A	A	A	A	A	-	-	-	-	A	A	A	A	B	A	A	B	-	-
ZC532	RIL 128	0.5	1		B	B	B	B	B	B	B	B	B	B	B	B	B	-	A	A	B	B	B	B	B	B	B	B	A	A	A	A	A	B	B	-	-	-	-	B	B	B	B	B	A	A	A	-	-
ZC533	RIL 129	0.5	0		B	B	B	A	A	A	A	A	B	-	A	A	A	A	A	A	A	A	A	A	B	B	B	A	B	B	B	B	B	B	B	-	-	-	-	B	B	B	B	B	A	A	A	-	-
ZC534	RIL 130	0.51	0		B	B	B	B	A	A	A	A	A	A	A	A	A	A	A	A	A	A	A	A	A	B	B	B	A	A	A	A	A	A	A	A	B	B	B	B	B	B	B	B	B	B	B	B	B
ZC535	RIL 131	0.375	0		B	B	A	A	A	A	A	A	B	B	B	A	A	A	A	A	A	A	A	A	A	A	A	B	A	A	A	A	B	B	B	-	-	-	-	B	B	B	B	B	B	B	B	-	-
ZC536	RIL 132	0.625	1		B	B	B	B	B	B	B	B	A	A	A	A	A	A	A	A	B	B	B	B	B	B	A	A	B	B	A	A	A	A	A	-	-	-	-	A	A	A	A	A	A	A	B	-	B
ZC537	RIL 133	0.375	0		A	B	B	B	B	B	B	B	A	A	A	A	A	A	A	A	B	B	A	A	A	B	A	A	B	B	B	B	B	B	B	-	-	-	-	B	B	B	B	B	A	B	B	-	-
ZC538	RIL 134	1	0		B	B	B	B	B	B	B	B	A	A	A	A	A	A	A	A	B	B	B	B	B	B	B	B	B	B	B	B	B	B	B	-	-	-	-	B	B	B	B	B	A	A	A	-	-
ZC539	RIL 135	0.6125	1		-	-	-	-	-	-	-	-	-	-	-	-	-	-	-	-	-	-	-	-	-	-	-	-	-	-	-	-	B	B	B	B	B	B	B	B	B	B	B	B	-	A	A	A	A
ZC540	RIL 136	0.5	1		B	B	B	B	B	B	B	A	B	B	B	B	B	B	A	B	B	B	B	B	B	B	B	B	B	B	B	B	B	B	B	-	-	-	-	B	B	B	B	B	A	A	A	-	-
ZC541	RIL 137	0.666667	1		A	-	B	A	A	A	A	A	B	B	A	A	A	A	A	B	A	A	A	A	A	A	A	A	A	A	A	A	A	B	B	-	-	-	-	B	B	B	B	B	B	B	B	-	-
ZC542	RIL 138	0.652174	1		-	-	-	-	-	-	-	-	-	-	-	-	-	-	-	-	-	-	-	-	-	-	-	-	-	-	-	-	-	-	B	-	-	-	-	B	-	-	-	-	-	-	B	-	-
ZC543	RIL 139	0.333333	0		A	A	B	A	A	A	A	A	B	B	B	B	B	B	B	B	A	A	A	A	B	B	B	B	A	A	B	B	B	B	B	-	-	-	-	B	B	B	B	B	B	B	B	-	-
ZC544	RIL 140	0.565217	1		-	-	-	-	-	-	-	-	-	-	-	-	-	-	-	-	-	-	-	-	-	-	-	-	-	-	-	-	-	A	A	-	-	-	-	A	A	A	A	-	-	-	-	-	B
ZC545	RIL 141	0.727273	0		-	-	-	-	-	-	-	-	-	-	-	-	-	-	-	-	-	-	-	-	-	-	-	-	-	-	-	-	-	-	B	-	-	-	-	B	-	-	-	-	-	-	A	-	-
ZC546	RIL 142	0.541667	0		-	-	-	-	-	-	-	-	-	-	-	-	-	-	-	-	-	-	-	-	-	-	-	-	-	-	-	-	-	-	B	-	-	-	-	B	-	-	-	-	-	-	B	-	-
ZC547	RIL 143	0.695652	1		-	-	-	-	-	-	-	-	-	-	-	-	-	-	-	-	-	-	-	-	-	-	-	-	-	-	-	-	-	-	B	-	-	-	-	B	-	-	-	-	-	-	A	-	-
ZC548	RIL 144	0.853659	0		-	-	-	-	-	-	-	-	-	-	-	-	-	-	-	-	-	-	-	-	-	-	-	-	-	-	-	-	A	-	A	A	A	B	B	B	-	-	-	B	-	B	B	B	A
ZC549	RIL 145	0.6133	0		-	-	-	-	-	-	-	-	-	-	-	-	-	-	-	-	-	-	-	-	-	-	-	-	-	-	-	-	B	B	B	B	B	B	B	A	-	-	A	A	-	B	B	B	B
ZC550	RIL 146	0.4	1		B	B	B	B	B	B	B	B	A	A	A	A	A	A	A	B	A	A	A	A	A	B	B	B	A	B	B	B	B	B	B	-	-	-	-	B	B	B	B	B	B	B	B	-	-
ZC551	RIL 147	0.478261	1		B	B	B	B	B	B	B	B	-	A	A	A	B	B	B	B	A	A	A	A	A	A	A	A	B	B	B	B	B	B	B	-	-	-	-	B	B	B	B	B	B	B	B	-	-
ZC552	RIL 148	0.859375	1		B	B	B	B	-	-	-	B	B	B	B	B	B	B	B	A	B	B	B	B	B	B	B	B	B	B	B	B	B	-	A	A	A	A	A	A	A	-	A	A	B	B	B	B	A
ZC553	RIL 149	0.238095	1		B	B	B	B	B	B	B	B	A	A	A	B	B	B	B	B	A	A	A	A	A	A	A	B	A	A	B	B	B	B	B	-	-	-	-	B	B	B	B	B	B	B	B	-	-
ZC554	RIL 150	0.5	1		-	-	-	-	-	-	-	-	-	-	-	-	-	-	-	-	-	-	-	-	-	-	-	-	-	-	-	-	-	-	B	-	-	-	-	B	-	-	-	-	-	-	B	-	-
ZC555	RIL 151	0.545833	0		-	-	-	-	-	-	-	-	-	-	-	-	-	-	-	-	-	-	-	-	-	-	-	-	-	-	-	-	A	-	A	B	B	B	B	B	-	-	-	B	-	B	B	B	B
ZC556	RIL 152	0.330882	0		-	-	-	-	-	-	-	-	-	-	-	-	-	-	-	-	-	-	-	-	-	-	-	-	-	-	-	-	B	-	B	B	B	B	B	B	-	-	-	B	-	A	A	A	B
ZC557	RIL 153	0.238095	0		B	B	A	A	A	A	A	A	A	A	A	A	A	A	A	A	B	B	B	B	B	B	A	A	A	A	A	A	A	A	A	-	-	-	-	A	A	A	A	A	B	B	B	-	-
ZC558	RIL 154	0.652174	1		-	-	-	-	-	-	-	-	-	-	-	-	-	-	-	-	-	-	-	-	-	-	-	-	-	-	-	-	-	-	A	-	-	-	-	A	-	-	-	-	-	-	A	-	-
ZC559	RIL 155	0.511029	0		-	-	-	-	-	-	-	-	-	-	-	-	-	-	-	-	-	-	-	-	-	-	-	-	-	-	-	-	A	A	A	A	A	A	A	A	A	B	B	B	-	A	A	A	B
ZC560	RIL 156	0.473214	1		B	B	B	A	A	A	A	A	A	A	A	A	A	A	A	A	B	B	B	B	B	B	B	A	A	A	A	A	A	A	A	B	B	B	B	B	B	B	B	B	B	B	B	B	B
ZC561	RIL 157	0.73913	1		B	B	B	A	A	A	A	A	A	A	A	A	A	A	A	B	B	B	B	B	B	B	B	B	A	A	A	A	A	A	A	-	-	-	-	A	A	A	A	A	B	B	B	-	-
ZC562	RIL 158	0.583333	1		-	-	-	-	-	-	-	-	-	-	-	-	-	-	-	-	-	-	-	-	-	-	-	-	-	-	-	-	-	-	A	-	-	-	-	A	-	-	-	-	-	-	B	-	-
ZC563	RIL 159	0.583333	0		-	-	-	-	-	-	-	-	-	-	-	-	-	-	-	-	-	-	-	-	-	-	-	-	-	-	-	-	-	-	B	-	-	-	-	B	-	-	-	-	-	-	B	-	-
ZC564	RIL 160	0.608696	1		-	-	-	-	-	-	-	-	-	-	-	-	-	-	-	-	-	-	-	-	-	-	-	-	-	-	-	-	-	-	A	-	-	-	-	A	-	-	-	-	-	-	B	-	-
ZC565	RIL 161	1	1		B	B	B	B	B	B	B	B	A	A	A	A	A	A	A	A	B	B	B	B	A	-	-	A	B	B	B	B	B	B	B	-	-	-	-	B	B	B	B	B	B	B	-	-	-
ZC566	RIL 162	0.805921	0		-	-	-	-	-	-	-	-	-	-	-	-	-	-	-	-	-	-	-	-	-	-	-	-	-	-	-	-	B	-	B	B	B	B	B	B	-	-	-	B	-	A	A	A	A
ZC567	RIL 163	0.25	1		A	-	B	B	B	B	B	B	B	B	B	B	B	B	B	A	A	A	-	B	B	A	B	B	-	B	B	B	B	B	B	-	-	-	-	B	B	B	B	B	B	B	B	-	-
ZC568	RIL 164	0.0625	0		B	B	B	A	A	A	A	A	A	A	A	B	B	B	B	B	B	B	B	B	B	B	B	A	A	A	A	A	A	B	B	-	-	-	-	B	B	B	B	B	B	B	B	-	-
ZC569	RIL 165	0.714286	0		-	-	-	-	-	-	-	-	-	-	-	-	-	-	-	-	-	-	-	-	-	-	-	-	-	-	-	-	-	-	B	-	-	-	-	B	-	-	-	-	-	-	A	-	-
ZC570	RIL 166	0.761029	0		-	-	-	-	-	-	-	-	-	-	-	-	-	-	-	-	-	-	-	-	-	-	-	-	-	-	-	-	B	-	B	B	B	B	B	B	-	-	-	B	-	-	B	B	A
ZC571	RIL 167	0.4375	0		B	B	B	B	B	B	B	B	A	A	-	-	A	-	-	A	B	B	A	B	A	A	A	A	A	A	A	A	A	B	B	-	-	-	-	B	B	B	B	B	B	B	B	-	-
ZC573	RIL 169	0.875	1		B	B	B	B	B	B	B	A	A	A	A	A	A	A	A	A	B	A	A	A	A	A	-	A	A	A	A	A	B	B	B	-	-	-	-	B	B	B	B	B	A	A	A	-	-
ZC574	RIL 170	0.285714	1		B	B	B	A	A	B	B	B	A	A	A	B	B	A	A	B	A	B	B	B	B	B	B	B	A	B	B	B	B	B	B	-	-	-	-	B	B	B	B	B	B	B	B	-	-
ZC575	RIL 171	0.75	0		A	B	B	B	B	B	B	B	A	A	B	B	B	A	A	A	A	A	A	A	A	A	A	A	B	B	B	B	B	B	B	-	-	-	-	B	B	B	B	B	A	A	A	-	-
ZC576	RIL 172	0.5	1		-	-	-	-	-	-	-	-	-	-	-	-	-	-	-	-	-	-	-	-	-	-	-	-	-	-	-	-	-	-	B	-	-	-	-	B	-	-	-	-	-	-	B	-	-
ZC577	RIL 173	0.166667	1		A	B	B	B	B	B	B	B	B	B	B	B	B	B	B	B	A	A	-	B	B	B	B	B	B	B	B	B	B	B	B	-	-	-	-	B	B	B	B	B	A	-	B	-	-
ZC578	RIL 174	0.822115	0		A	B	B	B	B	B	A	A	B	B	B	B	B	B	B	B	A	A	A	A	A	A	A	B	B	B	B	B	B	B	B	A	A	A	A	A	A	A	A	A	B	B	B	B	B
ZC579	RIL 175	0.375	0		-	B	B	-	-	B	B	B	A	A	A	A	A	B	B	B	B	B	B	B	B	B	B	A	B	B	B	B	B	B	B	-	-	-	-	B	B	B	B	B	B	B	B	-	-
ZC580	RIL 176	0.642857	0		B	B	B	B	A	A	A	B	B	B	B	B	B	B	B	B	A	A	A	A	A	A	A	A	B	B	B	B	B	B	B	A	A	A	A	A	A	A	A	A	A	-	B	B	B
ZC581	RIL 177	0.875	0		B	B	B	B	B	B	B	B	B	B	B	B	B	B	A	A	A	A	B	B	B	B	B	A	B	B	B	B	B	B	B	-	-	-	-	B	B	B	B	B	A	A	A	-	-
ZC582	RIL 178	0.75	1		A	B	B	A	B	B	B	B	A	A	A	A	B	B	B	B	B	B	B	B	B	B	B	B	B	B	B	B	B	B	B	-	-	-	-	B	B	B	B	B	A	A	A	-	-
ZC583	RIL 179	0.285714	0		A	B	B	B	A	B	B	B	B	B	B	A	A	A	A	A	A	A	A	A	A	A	A	B	A	A	A	A	B	B	B	-	-	-	-	B	B	B	B	B	B	B	B	-	-
ZC584	RIL 180	0.571429	0		-	-	-	-	-	-	-	-	-	-	-	-	-	-	-	-	-	-	-	-	-	-	-	-	-	-	-	-	-	-	A	-	-	-	-	A	-	-	-	-	-	-	A	-	-
ZC585	RIL 181	0.455357	0		B	B	B	B	B	B	B	B	B	B	B	B	A	A	A	A	A	A	A	A	A	A	A	B	A	A	A	A	A	B	B	-	-	-	-	B	B	B	B	B	B	A	B	-	-
ZC586	RIL 182	0.625	0		-	-	-	-	-	-	-	-	-	-	-	-	-	-	-	-	-	-	-	-	-	-	-	-	-	-	-	-	-	-	B	-	-	-	-	B	-	-	-	-	-	-	A	-	-
ZC587	RIL 183	0.625	0		-	-	-	-	-	-	-	-	-	-	-	-	-	-	-	-	-	-	-	-	-	-	-	-	-	-	-	-	-	-	B	-	-	-	-	B	-	-	-	-	-	-	B	-	-
ZC588	RIL 184	0.625	0		-	-	-	-	-	-	-	-	-	-	-	-	-	-	-	-	-	-	-	-	-	-	-	-	-	-	-	-	-	-	A	-	-	-	-	A	-	-	-	-	-	-	B	-	-
Figure 3D
lines		phenotypes		genotypes (A=HW, B=N2, -=no data)
				marker	F41F3 @9725	C13D9 @11421	F14F9 @7400	C03A7 @32370	Y49G5B @7559	C52A10 @4549	T09D3 @16161	C35A11 @933	R01B10 @2140	F44C4 @3379	K11C4 @16908	V+1	C18B10 @16590	C50E3 @4561	F20D6 @18724	F25G6 @25139	AC3 @3025
		mating frequency	aggregation	chrm	5	5	5	5	5	5	5	5	5	5	5	5	5	5	5	5	5
strain	other name	(proportion, 0 to1)	(0=no, 1=yes)	map position (cM)	-4.82	-3.63	-2.46	-2.41	-2.37	-2.36	-2.2	-2.14	-0.38	0.12	0.47	0.55	0.75	0.82	1.15	1.46	2.51
ZC870	RIL A	0.89	0		B	A	A	A	A	A	A	A	A	A	A	A	A	A	A	A	B
ZC1605	NIL A	0.56	0		B	A	A	A	A	A	-	A	A	A	A	A	A	A	A	A	B
ZC1901	NIL B	0.34	0		B	B	B	B	B	B	-	B	B	B	A	A	A	A	A	A	B
genotype		pairs
hermaphrodite	trial	mating success	total	mating frequency
N2	one	4	19	0.210526
HW	one	15	20	0.75
RIL A	one	15	20	0.75
NIL A	one	8	20	0.4
NIL B	one	4	20	0.2
N2	two	1	10	0.1
HW	two	6	10	0.6
RIL A	two	8	10	0.8
NIL A	two	7	10	0.7
NIL B	two	5	10	0.5
N2	three	1	7	0.142857
HW	three	7	7	1
RIL A	three	7	7	1
NIL A	three	6	7	0.857143
NIL B	three	5	7	0.714286
N2	four	10	24	0.416667
HW	four	23	24	0.958333
RIL A	four	23	24	0.958333
NIL A	four	12	24	0.5
NIL B	four	5	23	0.217391
N2	five	1	7	0.142857
HW	five	7	9	0.777778
RIL A	five	8	8	1
NIL A	five	3	9	0.333333
NIL B	five	2	8	0.25
N2	six	4	9	0.444444
HW	six	10	10	1
RIL A	six	10	10	1
NIL A	six	7	10	0.7
NIL B	six	2	9	0.222222
N2	seven	4	10	0.4
HW	seven	9	10	0.9
RIL A	seven	10	10	1
NIL A	seven	7	10	0.7
NIL B	seven	5	10	0.5
N2	eight	5	10	0.5
HW	eight	9	10	0.9
RIL A	eight	10	10	1
NIL A	eight	6	10	0.6
NIL B	eight	3	10	0.3
N2	nine	5	10	0.5
HW	nine	8	10	0.8
RIL A	nine	10	10	1
NIL A	nine	7	10	0.7
NIL B	nine	6	10	0.6
N2	ten	6	10	0.6
HW	ten	9	10	0.9
RIL A	ten	9	10	0.9
NIL A	ten	4	10	0.4
NIL B	ten	2	10	0.2
N2	eleven	4	10	0.4
HW	eleven	7	9	0.777778
RIL A	eleven	7	10	0.7
NIL A	eleven	5	10	0.5
NIL B	eleven	2	10	0.2
N2	twelve	2	10	0.2
HW	twelve	8	10	0.8
RIL A	twelve	6	10	0.6
NIL A	twelve	3	10	0.3
NIL B	twelve	2	10	0.2
Figure 4A
genotype			pairs
hermaphrodite	haplotype	trial	mating success	total	mating frequency
N2	1	one	2	8	0.25
CB4507	2	one	3	8	0.375
TR403	3	one	5	8	0.625
CB4555	4	one	2	8	0.25
JU361	5	one	5	8	0.625
JU406	6	one	3	8	0.375
DR1344	7	one	7	8	0.875
CB4851	8	one	0	7	0
JU394	9	one	2	8	0.25
PX179	10	one	4	8	0.5
CB4852	11	one	3	8	0.375
JU440	12	one	3	8	0.375
AB1	13	one	4	7	0.571429
PB303	14	one	1	8	0.125
JU319	15	one	6	8	0.75
CB4932	16	one	4	7	0.571429
RC301	18	one	2	8	0.25
CB4853	19	one	5	8	0.625
CB4858	20	one	2	8	0.25
AB3	21	one	1	8	0.125
CB4857	22	one	2	7	0.285714
JU362	23	one	2	8	0.25
JU360	24	one	3	8	0.375
JU262	25	one	3	8	0.375
CB4854	26	one	4	8	0.5
JU397	27	one	1	7	0.142857
KR314	28	one	3	8	0.375
MY1	29	one	5	8	0.625
JU322	30	one	4	8	0.5
JU345	32	one	5	7	0.714286
MY3	33	one	6	8	0.75
PB306	34	one	4	8	0.5
MY6	35	one	1	8	0.125
JU395	37	one	0	8	0
MY16	38	one	3	8	0.375
JU258	39	one	4	8	0.5
MY2	40	one	4	8	0.5
CB4856	41	one	6	7	0.857143
N2	1	two	2	6	0.333333
CB4507	2	two	5	6	0.833333
TR403	3	two	6	6	1
CB4555	4	two	2	4	0.5
JU361	5	two	4	6	0.666667
JU406	6	two	4	6	0.666667
DR1344	7	two	3	5	0.6
CB4851	8	two	3	6	0.5
JU394	9	two	3	6	0.5
PX179	10	two	5	6	0.833333
CB4852	11	two	0	6	0
JU440	12	two	2	5	0.4
AB1	13	two	4	6	0.666667
PB303	14	two	2	6	0.333333
JU319	15	two	2	6	0.333333
CB4932	16	two	5	6	0.833333
RC301	18	two	2	4	0.5
CB4853	19	two	4	6	0.666667
CB4858	20	two	3	5	0.6
AB3	21	two	3	5	0.6
CB4857	22	two	3	5	0.6
JU362	23	two	3	5	0.6
JU360	24	two	4	6	0.666667
JU262	25	two	6	6	1
CB4854	26	two	4	6	0.666667
JU397	27	two	4	6	0.666667
KR314	28	two	4	6	0.666667
MY1	29	two	6	6	1
JU322	30	two	6	6	1
JU345	32	two	4	6	0.666667
MY3	33	two	6	6	1
PB306	34	two	0	5	0
MY6	35	two	5	6	0.833333
JU395	37	two	4	6	0.666667
MY16	38	two	3	5	0.6
JU258	39	two	2	5	0.4
MY2	40	two	1	6	0.166667
CB4856	41	two	4	6	0.666667
N2	1	three	1	5	0.2
CB4507	2	three	3	6	0.5
TR403	3	three	5	5	1
CB4555	4	three	1	5	0.2
JU361	5	three	3	6	0.5
JU406	6	three	3	5	0.6
DR1344	7	three	5	6	0.833333
CB4851	8	three	3	6	0.5
JU394	9	three	5	5	1
PX179	10	three	5	6	0.833333
CB4852	11	three	0	5	0
JU440	12	three	1	5	0.2
AB1	13	three	3	5	0.6
PB303	14	three	1	6	0.166667
JU319	15	three	5	6	0.833333
CB4932	16	three	3	6	0.5
RC301	18	three	2	6	0.333333
CB4853	19	three	4	5	0.8
CB4858	20	three	5	6	0.833333
AB3	21	three	4	6	0.666667
CB4857	22	three	2	4	0.5
JU362	23	three	1	6	0.166667
JU360	24	three	1	6	0.166667
JU262	25	three	3	6	0.5
CB4854	26	three	1	6	0.166667
JU397	27	three	4	5	0.8
KR314	28	three	2	5	0.4
MY1	29	three	5	6	0.833333
JU322	30	three	4	6	0.666667
JU345	32	three	5	6	0.833333
MY3	33	three	4	6	0.666667
PB306	34	three	3	6	0.5
MY6	35	three	3	6	0.5
JU395	37	three	2	6	0.333333
MY16	38	three	3	6	0.5
JU258	39	three	3	5	0.6
MY2	40	three	5	6	0.833333
CB4856	41	three	5	6	0.833333
N2	1	four	0	5	0
CB4507	2	four	2	6	0.333333
TR403	3	four	4	6	0.666667
CB4555	4	four	4	5	0.8
JU361	5	four	4	6	0.666667
JU406	6	four	3	6	0.5
DR1344	7	four	2	4	0.5
CB4851	8	four	2	6	0.333333
JU394	9	four	3	6	0.5
PX179	10	four	1	4	0.25
CB4852	11	four	1	6	0.166667
JU440	12	four	3	6	0.5
AB1	13	four	3	6	0.5
PB303	14	four	1	6	0.166667
JU319	15	four	5	6	0.833333
CB4932	16	four	2	6	0.333333
RC301	18	four	0	6	0
CB4853	19	four	3	5	0.6
CB4858	20	four	4	6	0.666667
AB3	21	four	3	6	0.5
CB4857	22	four	2	6	0.333333
JU362	23	four	0	6	0
JU360	24	four	3	6	0.5
JU262	25	four	2	6	0.333333
CB4854	26	four	1	6	0.166667
JU397	27	four	5	6	0.833333
KR314	28	four	3	6	0.5
MY1	29	four	3	6	0.5
JU322	30	four	4	5	0.8
JU345	32	four	2	6	0.333333
MY3	33	four	4	6	0.666667
PB306	34	four	5	6	0.833333
MY6	35	four	0	6	0
JU395	37	four	3	6	0.5
MY16	38	four	3	6	0.5
JU258	39	four	2	6	0.333333
MY2	40	four	5	6	0.833333
CB4856	41	four	2	6	0.333333
Figure 4B
genotype		pairs
hermaphrodite	trial	mating success	total	mating frequency
N2	one	1	7	0.142857
HW	one	7	9	0.777778
TR389	one	4	10	0.4
LSJ1	one	4	8	0.5
N2	two	4	9	0.444444
HW	two	10	10	1
TR389	two	10	10	1
LSJ1	two	7	10	0.7
N2	three	4	10	0.4
HW	three	9	10	0.9
TR389	three	7	10	0.7
LSJ1	three	8	10	0.8
N2	four	5	10	0.5
HW	four	9	10	0.9
TR389	four	8	10	0.8
LSJ1	four	3	10	0.3
[truncated: 40 more columns]
